# Supplementary material for: Regeneration-associated cell transplantation contributes to tissue recovery in mice with acute ischemic stroke
Source: PLoS One. 2019 Jan 25;14(1):e0210198. doi: 10.1371/journal.pone.0210198 (PMC6347160; doi:10.1371/journal.pone.0210198)
Supplement: S1 File — (XLSX) [file pone.0210198.s002.xlsx]

## Sheet: Fig 2 A
	PBS	MNCs	RACs		Number of families	1
	13.4	21.6	11.8		Number of comparisons per family	2
	16.6	15.3	11.1		Alpha	0.05
	14.6	15.6	12.7
	17	8.7	5		Dunn's multiple comparisons test	Mean rank diff.	Significant?	Summary
	15	8	15.9
	23.1	14.6	13.6		PBS vs. MNCs	0.08333	No	ns
	16.3	30.4	11.3		PBS vs. RACs	10.15	Yes	*
	19.8	13.5	4.3
	13.2	23	8.4
	22	23.1	19
	14.3	20.5	23.1
	29	23.3	17.1
	20.5		13
	PBS	MNCs	RACs
Number of values	13	12	13
Minimum	13.2	8	4.3
25% Percentile	14.45	13.78	9.75
Median	16.6	18.05	12.7
75% Percentile	21.25	23.08	16.5
Maximum	29	30.4	23.1
Mean	18.06	18.13	12.79
Std. Deviation	4.626	6.628	5.259
Std. Error of Mean	1.283	1.913	1.459
Lower 95% CI	15.27	13.92	9.614
Upper 95% CI	20.86	22.34	15.97
Mean ranks	23	22.92	12.85

## Sheet: Fig 2 B
	PBS	MNCs	RACs		Number of families	1
	22.8	14.4	16.4		Number of comparisons per family	2
	21.4	26	17.6		Alpha	0.05
	15.7	19.1	17.8
	26.8	23.1	21		Dunn's multiple comparisons test	Mean rank diff.	Significant?	Summary
	29.2	13.6	16.1
	22	19.1	15.4		PBS vs. MNCs	5.125	No	ns
	26.4	17	17.1		PBS vs. RACs	8.518	Yes	*
	19.5	23.9
	PBS	MNCs	RACs
Number of values	8	8	7
Minimum	15.7	13.6	15.4
25% Percentile	19.98	15.05	16.1
Median	22.4	19.1	17.1
75% Percentile	26.7	23.7	17.8
Maximum	29.2	26	21
Mean	22.98	19.53	17.34
Std. Deviation	4.368	4.503	1.822
Std. Error of Mean	1.544	1.592	0.6886
Lower 95% CI	19.32	15.76	15.66

## Sheet: Fig 2 C
	PBS	MNCs	RACs		Number of families	1
	13.7	29.8	22.3		Number of comparisons per family	2
	23	29	28.9		Alpha	0.05
	8.9	27.9	34.8
	24.1	27.5	18.1		Dunn's multiple comparisons test	Mean rank diff.	Significant?	Summary
	25.4	20.5	21.5
					PBS vs. MNCs	-5	No	ns
					PBS vs. RACs	-2.8	No	ns
	PBS	MNCs	RACs
Number of values	5	5	5
Minimum	8.9	20.5	18.1
25% Percentile	11.3	24	19.8
Median	23	27.9	22.3
75% Percentile	24.75	29.4	31.85
Maximum	25.4	29.8	34.8
Mean	19.02	26.94	25.12
Std. Deviation	7.298	3.713	6.677
Std. Error of Mean	3.264	1.66	2.986

## Sheet: Fig 2 D
	PBS	MNCs	RACs		Number of families	1
	29.4	29.3	19		Number of comparisons per family	2
	20	25.5	12		Alpha	0.05
	27.6	22.8	22.1
	17.2	29.6	21.3		Dunn's multiple comparisons test	Mean rank diff.	Significant?	Summary
	12.5	18.6	20.5
					PBS vs. MNCs	-3.2	No	ns
					PBS vs. RACs	1.4	No	ns
	PBS	MNCs	RACs
Number of values	5	5	5
Minimum	12.5	18.6	12
25% Percentile	14.85	20.7	15.5
Median	20	25.5	20.5
75% Percentile	28.5	29.45	21.7
Maximum	29.4	29.6	22.1
Mean	21.34	25.16	18.98
Std. Deviation	7.093	4.625	4.067
Std. Error of Mean	3.172	2.068	1.819

## Sheet: Fig 4 A
	PBS	MNCs	RACs		Number of families	1
	22.9	11.6	30.8		Number of comparisons per family	2
	23.6	20.9	22.6		Alpha	0.05
	16.3	13.4	13.6
	25.8	27.8	8.1		Dunn's multiple comparisons test	Mean rank diff.	Significant?	Summary
	25.6	18.5	14.8
	19.7	23.5	19.2		PBS vs. MNCs	7.222	No	ns
	24.2	22.9	10		PBS vs. RACs	9.944	Yes	*
	31	17.2	21.6
	28.2	15.1	3.7
	PBS	MNCs	RACs
Number of values	9	9	9
Minimum	16.3	11.6	3.7
25% Percentile	21.3	14.25	9.05
Median	24.2	18.5	14.8
75% Percentile	27	23.2	22.1
Maximum	31	27.8	30.8
Mean	24.14	18.99	16.04
Std. Deviation	4.351	5.26	8.375
Std. Error of Mean	1.45	1.753	2.792
Lower 95% CI	20.8	14.95	9.607
Upper 95% CI	27.49	23.03	22.48
Mean ranks	19.72	12.5	9.778

## Sheet: Fig 4 B
	PBS	MNCs	RACs		Number of families	1
	13.4	21.6	11.8		Number of comparisons per family	2
	16.6	15.3	11.1		Alpha	0.05
	14.6	15.6	12.7
	17	8.7	5		Dunn's multiple comparisons test	Mean rank diff.	Significant?	Summary
	15	8	15.9
	23.1	14.6	13.6		PBS vs. MNCs	3.259	No	ns
	16.3	30.4	11.3		PBS vs. RACs	9.965	Yes	**
	19.8		4.3
			8.4
	PBS	MNCs	RACs
Number of values	8	7	9
Minimum	13.4	8	4.3
25% Percentile	14.7	8.7	6.7
Median	16.45	15.3	11.3
75% Percentile	19.1	21.6	13.15
Maximum	23.1	30.4	15.9
Mean	16.98	16.31	10.46
Std. Deviation	3.126	7.724	3.863
Std. Error of Mean	1.105	2.919	1.288
Lower 95% CI	14.36	9.171	7.486
Upper 95% CI	19.59	23.46	13.42
Mean ranks	17.19	13.93	7.222

## Sheet: Fig 5 A
	PBS	MNCs	RACs		Number of families	1
	5.49208	8.10542	5.71667		Number of comparisons per family	2
	4.55292	8.79958	6.08417		Alpha	0.05
	3.185	6.7375	6.45167
	5.145	7.35	5.67583		Dunn's multiple comparisons test	Mean rank diff.	Significant?	Summary
	4.67542	5.81875	4.30792
	5.59417	7.84	9.33042		PBS vs. MNCs	-13.11	Yes	***
	5.635	8.79958	8.61583		PBS vs. RACs	-9.222	Yes	*
	4.08333	8.49333	9.02417
	6.77833	8.39125	6.06375
	PBS	MNCs	RACs
Number of values	9	9	9
Minimum	3.185	5.819	4.308
25% Percentile	4.318	7.044	5.696
Median	5.145	8.105	6.084
75% Percentile	5.615	8.646	8.82
Maximum	6.778	8.8	9.33
Mean	5.016	7.815	6.808
Std. Deviation	1.038	1.011	1.749
Std. Error of Mean	0.346	0.337	0.583
Lower 95% CI	4.218	7.038	5.463
Upper 95% CI	5.814	8.592	8.152
Mean ranks	6.556	19.67	15.78

## Sheet: Fig 5 B (i)
	PBS(i)	MNCs (i)	RACs (i)		Number of families	1
	0.8	1.06	1.27		Number of comparisons per family	2
	0.93	0.83	1.09		Alpha	0.05
	1.03	1.16	1.16
	0.68	0.46	1.08		Dunn's multiple comparisons test	Mean rank diff.	Significant?	Summary
	0.97	1.07	1.48
					PBS(i) vs. MNCs (i)	-2.3	No	ns
					PBS(i) vs. RACs (i)	-7.9	Yes	*
	PBS(i)	MNCs (i)	RACs (i)
Number of values	5	5	5
Minimum	0.68	0.46	1.08
25% Percentile	0.74	0.645	1.085
Median	0.93	1.06	1.16
75% Percentile	1	1.115	1.375
Maximum	1.03	1.16	1.48
Mean	0.882	0.916	1.216
Std. Deviation	0.141	0.2825	0.1659
Std. Error of Mean	0.06304	0.1264	0.0742
Lower 95% CI	0.707	0.5652	1.01
Upper 95% CI	1.057	1.267	1.422
Mean ranks	4.6	6.9	12.5

## Sheet: Fig 5 B (c)
	PBS(c)	MNCs (c)	RACs (c)		Number of families	1
	0.82	0.85	1.22		Number of comparisons per family	2
	0.94	0.79	0.89		Alpha	0.05
	1.23	1.23	1.62
	1.15	0.6	1.05		Dunn's multiple comparisons test	Mean rank diff.	Significant?	Summary	Adjusted P Value
	0.78	0.97	1.25
					PBS(c) vs. MNCs (c)	1.2	No	ns	> 0.9999
					PBS(c) vs. RACs (c)	-3.9	No	ns	0.3351
	PBS(c)	MNCs (c)	RACs (c)
Number of values	5	5	5
Minimum	0.78	0.6	0.89
25% Percentile	0.8	0.695	0.97
Median	0.94	0.85	1.22
75% Percentile	1.19	1.1	1.435
Maximum	1.23	1.23	1.62
Mean	0.984	0.888	1.206
Std. Deviation	0.1991	0.2333	0.2728
Std. Error of Mean	0.08903	0.1043	0.122
Lower 95% CI	0.7368	0.5983	0.8673
Upper 95% CI	1.231	1.178	1.545
Mean ranks	7.1	5.9	11

## Sheet: Fig 5 C
	PBS	MNCs	RACs		Number of families	1
	1.40875	7.20708	7.02333		Number of comparisons per family	2
	2.65417	4.7775	4.51208		Alpha	0.05
	2.42958	3.14417	8.61583
	4.87958	2.75625	5.32875		Dunn's multiple comparisons test	Mean rank diff.	Significant?	Summary
	4.00167	2.61333	5.59417
	2.98083	5.04292	5.24708		PBS vs. MNCs	-4.333	No	ns
	6.65583	5.69625	6.45167		PBS vs. RACs	-11.67	Yes	**
	3.26667	5.635	7.86042
	3.32792	3.73625	5.73708
	PBS	MNCs	RACs
Number of values	9	9	9
Minimum	1.409	2.613	4.512
25% Percentile	2.542	2.95	5.288
Median	3.267	4.778	5.737
75% Percentile	4.441	5.666	7.442
Maximum	6.656	7.207	8.616
Mean	3.512	4.512	6.263
Std. Deviation	1.529	1.559	1.341
Std. Error of Mean	0.5096	0.5196	0.4471
Lower 95% CI	2.336	3.314	5.232
Upper 95% CI	4.687	5.71	7.295
Mean ranks	8.667	13	20.33

[truncated: 11 more sheets: Fig 5 D (i), Fig 5 D (c), Fig 6 A, Fig 6 B (i), Fig 6 B (c), Fig 6 C, Fig 6 D (i), Fig 6 D (c), Fig 7 B, Fig 7 D, Fig 8]
